# Supplementary material for: Community-level impacts of white-tailed deer on understorey plants in North American forests: a meta-analysis
Source: AoB Plants. 2015 Oct 20;7:plv119. doi: 10.1093/aobpla/plv119 (PMC4676796; doi:10.1093/aobpla/plv119)
Supplement: Additional Information [file supp_plv119_plv119supp_file1.xlsx]

## Sheet: Sheet3
author	pub.yr	state	locale	subsite	forest.type	yrs	season	deer.km2	plot.m2	index	func.grp	t	tv	tn	c	cv	cn	source	lat	long
"Griggs 2006"	2006	TN	"Cade's Cove - Smoky Mtn NP"	NA	oak.maple	7	su	37	144	abundance	woody	50.8	45.3914	15	3.87	6.2355	15	table2	35.5942	-83.8419
"Kuebbing et al 2012"	2012	TN	"Cade's Cove - Smoky Mtn NP"	NA	oak.maple	13	su	13.2	144	abundance	woody	17.27	20.59	15	5.53	5.97	15	table1	35.5942	-83.8419
"Levine et al 2012"	2012	NY	"Cary Institute "	NA	oak.hemlock	12	sp	12	100	abundance	woody	58.25	28.4	4	95.45	89.36	4	Figure4	41.7857	-73.734
"Levine et al 2012"	2012	NY	"Rockafeller"	NA	oak.hemlock	12	sp	NA	100	abundance	woody	126.38	145.32	4	7.42	11.68	4	Figure4	41.7857	-73.734
"Long et al 2007"	2008	PA	"Tyron-Weber Woods"	maple-beech	beech.maple	9	su	12	400	abundance	woody	84.66	65.9893	6	10.09	8.74468	6	Figure4	41.6	-80.35
"Murray et al 2013"	2013	MI	"Upper Peninsula"	NA	hemlock	4	su	NA	180	abundance	woody	6.42	3.13501	3	3.95	2.42487	3	Table1	46.6438	-88.4823
"White 2012"	2012	MN	"Cathedral Grove"	NA	pine-cedar	18	su	44.5	2500	abundance	woody	4836	1553.65	3	3219	3218.15	3	Table1	47.0954	-91.5617
"Abrams and Johnson 2012"	2012	PA	"Valley Forge NP"	Tulip.Mtjoy	tulip.poplar	18	sp/su	81.5	4	richness	woody	5.5	2.20389	8	2.125	1.45774	8	received	40.095	-75.4547
"Abrams and Johnson 2012"	2012	PA	"Valley Forge NP"	Oak.Mtjoy	oak	18	sp/su	81.5	4	richness	woody	7.14286	3.02372	7	1.14286	1.21499	7	received	40.095	-75.4547
"Abrams and Johnson 2012"	2012	PA	"Valley Forge NP"	Oak.Mtmisery	oak	18	sp/su	81.5	4	richness	woody	6.13333	2.5317	15	3	1.36277	15	received	40.095	-75.4547
"Beguin et al 2011"	2011	QC	"Anticosti Island"	NA	spruce.fir	7.5	su	20	4	richness	woody	2.8	0.39	17	2.4	0.49	17	app2	49.497	-62.9322
"Bressette et al 2012"	2012	VA	"Shenandoah NP"	NA	oak.hickory	18	sp/su	33	40000	richness	woody	13.3	3.1	3	14.3	2.5	3	received	38.796	-78.2145
"Bugalho etal 2013"	2013	NC	"Duke Forest"	Hardwood	oak.hickory	3	su	7	18	richness	woody	1.51	4.8	16	3.75	4.72	16	figure1	36.0172	-78.9832
"Castleberry et al 2000"	2000	NC	"Savannah River Site"	NA	oak	3	sp/su	5	22.75	richness	woody	13.94	0.66	36	14	0.64	36	table1	33.2475	-81.8113
"Griggs 2006"	2006	TN	"Cade's Cove - Smoky Mtn NP"	Oliver	oak.maple	7	su	37	144	richness	woody	9.4	0.8	5	2.2	0.2	5	table1	35.5942	-83.8419
"Griggs 2006"	2006	TN	"Cade's Cove - Smoky Mtn NP"	Hyatt	oak.hemlock	7	su	37	144	richness	woody	4.8	0.2	5	0.2	0.2	5	table1	35.5942	-83.8419
"Griggs 2006"	2006	TN	"Cade's Cove - Smoky Mtn NP"	Abrams	sweetgum.poplar	7	su	37	144	richness	woody	3.2	0.37	5	1	0.3	5	table1	35.5942	-83.8419
"Kuebbing et al 2012"	2012	TN	"Cade's Cove - Smoky Mtn NP"	NA	oak.maple	13	su	13.2	144	richness	woody	4.2	1.93	15	3.07	1.75	15	table1	35.5942	-83.8419
"Levine et al 2012"	2012	NY	"Cary Institute "	NA	oak.hemlock	12	sp	12	100	richness	woody	6.99	1.18	4	7	1.18	4	Figure4	41.7857	-73.734
"Levine et al 2012"	2012	NY	"Rockafeller"	NA	oak.hemlock	12	sp	12	100	richness	woody	8.74	2.14	4	2.28	2.66	4	Figure4	41.7857	-73.734
"Long et al 2007"	2008	PA	"Tyron-Weber Woods"	maple-beech	beech.maple	9	su	12	400	richness	woody	5.67	2.32702	6	2.67	1.00429	6	Figure5	41.6	-80.35
"Rossell et al 2007"	2007	DC	"Rock Creek Park"	NA	oak.beech	4	su	23	6.75	richness	woody	6.08552	2.42443	17	3.74122	2.27994	17	Figure2	38.963	-77.0478
"Royo et al 2010"	2010	WV	"Monongahela NF"	NA	oak.maple	6	su	6.15	400	richness	woody	0.3	0.311127	8	0.37	0.282843	8	Figure3	39.1	-79.7167
"Royo et al 2010"	2010	WV	"Monongahela NF"	NA	oak.maple	6	su	6.15	400	richness	woody	0.66	0.565685	8	0.48	0.39598	8	Figure3	39.1	-79.7167
"Royo et al 2010"	2010	WV	"Monongahela NF"	NA	oak.maple	6	su	6.15	400	richness	woody	0.94	0.59397	8	0.48	0.367696	8	Figure3	39.1	-79.7167
"Royo et al 2010"	2010	WV	"Monongahela NF"	NA	oak.maple	6	su	6.15	400	richness	woody	1.14	0.39598	8	0.94	0.537401	8	Figure3	39.1	-79.7167
"Bugalho et al 2013"	2013	NC	"Duke Forest"	Hardwood	oak.hickory	3	su	7	18	diversity	woody	0.099	0.708	16	0.492	0.664	16	figure1
"Castleberry et al 2000"	2000	NC	"Savannah River Site"	NA	oak	3	sp/su	5	22.75	diversity	woody	2.35	0.05	36	2.37	0.04	36	table1
"Griggs 2006"	2006	TN	"Cade's Cove - Smoky Mtn NP"	Oliver	oak.maple	7	su	37	144	diversity	woody	1.3	0.1	5	0.6	0.1	5	table1
"Griggs 2006"	2006	TN	"Cade's Cove - Smoky Mtn NP"	Hyatt	oak.hemlock	7	su	37	144	diversity	woody	0.8	0.2	5	0	0	5	table1
"Griggs 2006"	2006	TN	"Cade's Cove - Smoky Mtn NP"	Abrams	sweetgum.poplar	7	su	37	144	diversity	woody	0.9	0.2	5	0.1	0.1	5	table1
"Beguin et al 2011"	2011	QC	"Anticosti Island"	NA	spruce.fir	7.5	su	20	4	cover	woody	50	14.59	17	25	14.59	17	app2	49.497	-62.9322
"Castleberry et al 2000"	2000	NC	"Savannah River Site"	NA	oak	3	sp/su	5	22.75	cover	woody	71	7	36	62	6	36	table1	33.2475	-81.8113
"Kuebbing et al 2012"	2012	TN	"Cades Cove - Smoky Mtn NP"	NA	oak.maple	13	su	13.2	144	cover	woody	46.4	29.68	15	2.37	2.39	15	table1	35.5942	-83.8419
"Rossell et al 2007"	2007	DC	"Rock Creek Park"	NA	oak.beech	4	su	23	6.75	cover	woody	6.75579	7.68671	17	1.93376	3.48932	17	Figure1	38.963	-77.0478
"Royo et al 2010"	2010	WV	"Monongahela NF"	NA	oak.maple	6	su	6.15	400	cover	woody	1.88	4.63862	8	0.94	1.47078	8	Figure3	39.1	-79.7167
"Royo et al 2010"	2010	WV	"Monongahela NF"	NA	oak.maple	6	su	6.15	400	cover	woody	11.95	11.9077	8	3.09	4.1295	8	Figure3	39.1	-79.7167
"Royo et al 2010"	2010	WV	"Monongahela NF"	NA	oak.maple	6	su	6.15	400	cover	woody	17.7	20.7041	8	3.42	7.07107	8	Figure3	39.1	-79.7167
"Royo et al 2010"	2010	WV	"Monongahela NF"	NA	oak.maple	6	su	6.15	400	cover	woody	41.29	25.5407	8	24.42	30.2076	8	Figure3	39.1	-79.7167
"Abrams and Johnson 2012"	2012	PA	"Valley Forge NP"	Tulip.Mtjoy	tulip.poplar	18	sp/su	81.5	4	richness	herb	6.5	3.54562	8	3.125	1.88509	8	received	40.095	-75.4547
"Abrams and Johnson 2012"	2012	PA	"Valley Forge NP"	Oak.Mtjoy	oak	18	sp/su	81.5	4	richness	herb	1.14286	1.86445	7	0.428571	0.534522	7	received	40.095	-75.4547
"Abrams and Johnson 2012"	2012	PA	"Valley Forge NP"	Oak.Mtmisery	oak	18	sp/su	81.5	4	richness	herb	1.4	2.02837	15	0.266667	0.593617	15	received	40.095	-75.4547
"Beguin et al 2011"	2011	QC	"Anticosti Island"	NA	spruce.fir	7.5	su	20	4	richness	herb	8.2	1.36	17	6.9	1.46	17	app2	49.497	-62.9322
"Castleberry et al 2000"	2000	NC	"Savannah River Site"	NA	oak	3	sp/su	5	22.75	richness	herb	18.28	0.6	36	19.78	0.65	36	table1	33.2475	-81.8113
"Kuebbing et al 2012"	2012	TN	"Cade's Cove - Smoky Mtn NP"	NA	oak.maple	13	su	13.2	144	richness	herb	2.47	2.3	15	2.6	2.35	15	table1	35.5942	-83.8419
"Murray et al 2013"	2013	MI	"Upper Peninsula"	NA	hemlock	4	su	NA	180	richness	herb	5.97	1.69741	3	4.26	0.917987	3	Table1	46.6438	-88.4823
"Rossell et al 2007"	2007	DC	"Rock Creek Park"	NA	oak.beech	4	su	23	6.75	richness	herb	2.18179	2.24014	17	1.11468	1.08718	17	Figure2	38.963	-77.0478
"Royo et al 2010"	2010	WV	"Monongahela NF"	NA	oak.maple	6	su	6.15	400	richness	herb	0.89	0.735391	8	0.824	0.41295	8	Figure3	39.1	-79.7167
"Royo et al 2010"	2010	WV	"Monongahela NF"	NA	oak.maple	6	su	6.15	400	richness	herb	0.67	0.537401	8	0.87	0.59397	8	Figure3	39.1	-79.7167
"Royo et al 2010"	2010	WV	"Monongahela NF"	NA	oak.maple	6	su	6.15	400	richness	herb	1.43	1.58392	8	1.99	1.55563	8	Figure3	39.1	-79.7167
"Royo et al 2010"	2010	WV	"Monongahela NF"	NA	oak.maple	6	su	6.15	400	richness	herb	1.32	1.47078	8	3.22	2.94156	8	Figure3	39.1	-79.7167
"Webster et al 2005"	2005	TN	"Cade's Cove - Smoky Mtn NP"	Abrams	sweetgum.poplar	8	sp	37	144	richness	herb	5.60223	0.49857	5	5.59364	0.40865	5	Fig1	35.5942	-83.8419
"Webster et al 2005"	2005	TN	"Cade's Cove - Smoky Mtn NP"	Hyatt	oak.hemlock	8	sp	37	144	richness	herb	1.37514	0.57417	5	1.7795	0.73854	5	Fig1	35.5942	-83.8419
"Webster et al 2005"	2005	TN	"Cade's Cove - Smoky Mtn NP"	Oliver	oak.maple	8	sp	37	144	richness	herb	3.00286	0.245788	5	2.33419	0.24599	5	Fig1	35.5942	-83.8419
"Castleberry et al 2000"	2000	NC	"Savannah River Site"	NA	oak	3	sp/su	5	22.75	diversity	herb	2.34	0.04	36	2.45	0.05	36	table1
"Murray et al 2013"	2013	MI	"Upper Peninsula"	NA	hemlock	4	su	NA	180	diversity	herb	1.26	0.259808	3	0.93	0.157617	3	Table1
"Urbanek et al 2012"	2012	IL	"Lake County Forest Preserve"	NA	oak-maple	2	sp/su	6	2.24	diversity	herb	1.3158	0.41259	30	1.76764	0.21453	30	Fig2
"Urbanek et al 2012"	2012	IL	"Lake County Forest Preserve"	NA	oak-maple	2	sp/su	22	2.24	diversity	herb	1.93015	0.36021	30	1.69611	0.40254	30	Fig2
"Webster et al 2005"	2005	TN	"Cade's Cove - Smoky Mtn NP"	Abrams	sweetgum.poplar	8	sp	37	144	diversity	herb	0.76632	0.150765	5	0.89196	0.15075	5	Fig1
"Webster et al 2005"	2005	TN	"Cade's Cove - Smoky Mtn NP"	Hyatt	oak.hemlock	8	sp	37	144	diversity	herb	0.376854	0.025156	5	0.226131	0.163316	5	Fig1
"Webster et al 2005"	2005	TN	"Cade's Cove - Smoky Mtn NP"	Oliver	oak.maple	8	sp	37	144	diversity	herb	0.464824	0.075377	5	0.213568	0.075377	5	Fig1
"Beguin et al 2011"	2011	QC	"Anticosti Island"	NA	spruce.fir	7.5	su	20	4	cover	herb	128	25.28	17	85	24.31	17	app2	49.497	-62.9322
"Bugalho et al 2013"	2013	NC	"Duke Forest"	Hardwood	oak.hickory	3	su	7	18	cover	herb	28.8	18.88	16	7.24	18.4	16	figure5	36.0172	-78.9832
"Castleberry et al 2000"	2000	NC	"Savannah River Site"	NA	oak	3	sp/su	5	22.75	cover	herb	59	3	36	65	4	36	table1	33.2475	-81.8113
"Kuebbing et al 2012"	2012	TN	"Cade's Cove - Smoky Mtn NP"	NA	oak.maple	13	su	13.2	144	cover	herb	3.09	4.58	15	2.51	5.68	15	table1	35.5942	-83.8419
"Murray et al 2013"	2013	MI	"Upper Peninsula"	NA	hemlock	4	su	NA	180	cover	herb	36	8.14064	3	15.4	6.755	3	Table1	46.6438	-88.4823
"Rossell et al 2005"	2005	VA	"Mannassas NBP"	virginia.pine	pine.cedar	5	su	67	12	cover	herb	27.7473	22.7473	10	10.8791	10.2198	10	Figure1	38.8051	-77.5722
"Rossell et al 2005"	2005	VA	"Mannassas NBP"	oak.hickory	oak.hickory	5	su	67	12	cover	herb	35.2703	15	10	10.9459	8.1082	10	Figure1	38.8051	-77.5722
"Rossell et al 2005"	2005	VA	"Mannassas NBP"	bottomland	oak.hickory	5	su	67	12	cover	herb	52.1591	26.5909	10	16.3636	10.2273	10	Figure1	38.8051	-77.5722
"Rossell et al 2007"	2007	DC	"Rock Creek Park"	NA	oak.beech	3	su	23	6.75	cover	herb	41.3705	29.6708	17	17.8631	19.2509	17	Figure1	38.963	-77.0478
"Rossell et al 2007"	2007	DC	"Rock Creek Park"	NA	oak.beech	4	su	23	6.75	cover	herb	46.3109	32.7892	17	18.6434	23.9418	17	Figure1	38.963	-77.0478
"Royo et al 2010"	2010	WV	"Monongahela NF"	NA	oak.maple	6	su	6.15	400	cover	herb	4.48	4.38406	8	2.24	2.43245	8	Figure3	39.1	-79.7167
"Royo et al 2010"	2010	WV	"Monongahela NF"	NA	oak.maple	6	su	6.15	400	cover	herb	4.99	3.16784	8	3.62	3.90323	8	Figure3	39.1	-79.7167
"Royo et al 2010"	2010	WV	"Monongahela NF"	NA	oak.maple	6	su	6.15	400	cover	herb	13.1	21.3829	8	10.24	14.3684	8	Figure3	39.1	-79.7167
"Royo et al 2010"	2010	WV	"Monongahela NF"	NA	oak.maple	6	su	6.15	400	cover	herb	12.91	25.569	8	24.79	30.4339	8	Figure3	39.1	-79.7167
"Abrams and Johnson 2012"	2012	PA	"Valley Forge NP"	Tulip.Mtjoy	tulip.poplar	18	sp/su	81.5	4	richness	whole	12	4.72077	8	5.25	2.43487	8	received	40.095	-75.4547
"Abrams and Johnson 2012"	2012	PA	"Valley Forge NP"	Oak.Mtjoy	oak	18	sp/su	81.5	4	richness	whole	8.29	4.39	7	1.57	1.4	7	received	40.095	-75.4547
"Abrams and Johnson 2012"	2012	PA	"Valley Forge NP"	Oak.Mtmisery	oak	18	sp/su	81.5	4	richness	whole	7.53	3.52	15	3.27	1.58	15	received	40.095	-75.4547
"Asnani et al 2006"	2006	OH	"Sharon Woods Metro Park"	NA	beech.maple	12	sp/su	14	4000	richness	whole	10.4	1.53948	3	8.26667	0.70946	3	table1	40.116	-82.962
"Begley-Miller et al 2014"	2014	WI	"Dairyman's Club"	NA	mixed	16	sp	100	458	richness	whole	11.02	0.94	4	9.43	1.34	4	figure2	46.1453	-89.6579
"Beguin et al 2011"	2011	QC	"Anticosti Island"	NA	spruce.fir	7.5	su	20	4	richness	whole	13.3	1.46	17	21.2	1.46	17	app2	49.497	-62.9322
"Casabon and Pothier 2008"	2008	QC	"Anticosti Island"	NA	spruce.fir	8.5	NA	15	80	richness	whole	25.1	6.5	52	25.7	5.7	52	table2	49.497	-62.9322
"Cipollini et al 2009"	2009	OH	"Sharon Woods Metro Park"	NA	oak.maple	2	sp	8	48	richness	whole	2.19	2.15	6	3.67	2.3	6	figure6	40.116	-82.962
"Collard et al 2010"	2010	QC	"South of Montreal"	NA	beech.maple	6	sp	16	625	richness	whole	40	3	6	41	4	6	pg653	45.4314	-72.6183
"Griggs 2006"	2006	TN	"Cade's Cove - Smoky Mtn NP"	Oliver	oak.maple	7	su	37	144	richness	whole	14.2	1.2	5	18.4	3.7	5	table1	35.5942	-83.8419
"Griggs 2006"	2006	TN	"Cade's Cove - Smoky Mtn NP"	Hyatt	oak.hemlock	7	su	37	144	richness	whole	5.6	0.9	5	6.2	1.8	5	table1	35.5942	-83.8419
"Griggs 2006"	2006	TN	"Cade's Cove - Smoky Mtn NP"	Abrams	sweetgum.poplar	7	su	37	144	richness	whole	14	1.3	5	11.8	0.8	5	table1	35.5942	-83.8419
"Kuebbing et al 2012"	2012	TN	"Cade's Cove - Smoky Mtn NP"	NA	oak.maple	13	su	13.2	144	richness	whole	8.13	3.48	15	8.67	4.2	15	table1	35.5942	-83.8419
"Kuebbing et al 2012"	2009	WI	"Dairyman's Club"	mixed	mixed	16	su	25	570	richness	whole	11.5	2.38048	4	8.5	1.29099	4	received	35.5942	-83.8419
"Asnani et al 2006"	2006	OH	"Sharon Woods Metro Park"	NA	beech.maple	12	sp/su	14	4000	diversity	whole	1.07333	0.110604	3	1.23333	0.198578	3	table1
"Begley-Miller et al 2014"	2014	WI	"Dairyman's Club"	NA	mixed	16	sp	100	458	diversity	whole	1.61	0.012	4	1.44	0.16	4	figure2
"Griggs 2006"	2006	TN	"Cade's Cove - Smoky Mtn NP"	Oliver	oak.maple	7	su	37	144	diversity	whole	2.1	0.1	5	2.4	0.2	5	table1
"Griggs 2006"	2006	TN	"Cade's Cove - Smoky Mtn NP"	Hyatt	oak.hemlock	7	su	37	144	diversity	whole	0.8	0.2	5	0.4	0.1	5	table1
"Griggs 2006"	2006	TN	"Cade's Cove - Smoky Mtn NP"	Abrams	sweetgum.poplar	7	su	37	144	diversity	whole	1.7	0.2	5	1.3	0	5	table1
"Kuebbing et al 2012"	2012	TN	"Cade's Cove - Smoky Mtn NP"	NA	oak.maple	13	su	13.2	144	diversity	whole	0.59	0.24	15	0.35	0.18	15	table1
"Rooney 2009"	2009	WI	"Dairyman's Club"	mixed	mixed	16	su	25	570	diversity	whole	1.8	0.083	4	1.58	0.089	4	received
"Asnani et al 2006"	2006	OH	"Sharon Woods Metro Park"	NA	beech.maple	12	sp/su	14	4000	cover	whole	58.1767	11.06	3	36.5267	16.2874	3	figure1	40.116	-82.962
"Beguin et al 2011"	2011	QC	"Anticosti Island"	NA	spruce.fir	7.5	su	20	4	cover	whole	191	24.31	17	124	24.31	17	app2	49.497	-62.9322
"Casabon and Pothier 2008"	2008	QC	"Anticosti Island"	NA	spruce.fir	8.5	NA	15	80	cover	whole	112.863	7.469	52	56.432	4.979	52	figure2	49.497	-62.9322
"Casabon and Pothier 2008"	2008	QC	"Anticosti Island"	NA	spruce.fir	8.5	NA	15	80	cover	whole	170.539	8.714	52	85.062	6.224	52	figure2	49.497	-62.9322
"Griggs 2006"	2006	TN	"Cade's Cove - Smoky Mtn NP"	NA	oak.maple	7	su	37	144	cover	whole	36.51	8.03	15	31.22	7.63	15	table2	35.5942	-83.8419
"Kraft et al 2004"	2004	MI	"Ottowa NF"	SG	maple.hemlock	5	fa	12.5	100	cover	whole	31.35	10.05	2	28.81	6.18	3	figure3	46.2	-89.1667
"Kraft et al 2004"	2004	MI	"Ottowa NF"	OG	maple.hemlock	5	fa	12.5	100	cover	whole	47.92	0.73	2	20.72	8.49	3	figure3	46.2	-89.1667
"Kraft et al 2004"	2004	MI	"Ottowa NF"	UEA	maple.hemlock	5	fa	12.5	100	cover	whole	44.46	32.77	2	60.84	31.84	3	figure3	46.2	-89.1667
"Kraft et al 2004"	2004	MI	"Ottowa NF"	EA	maple.hemlock	5	fa	12.5	100	cover	whole	37.64	12.59	2	67.32	18.32	3	figure3	46.2	-89.1667
"Kraft et al 2004"	2004	MI	"Ottowa NF"	MOGC	maple.hemlock	5	fa	12.5	100	cover	whole	79.15	26.35	2	73.53	28.39	3	figure3	46.2	-89.1667
"Kuebbing et al 2012"	2012	TN	"Cade's Cove - Smoky Mtn NP"	NA	oak.maple	13	su	13.2	144	cover	whole	62.5	30.13	15	54.07	25.08	15	table1	35.5942	-83.8419
"Rooney 2009"	2009	WI	"Dairyman's Club"	mixed	mixed	16	su	25	570	cover	whole	83.435	25.5355	4	22.9325	11.4359	4	received	46.1453	-89.6579
"Shelton et al 2014"	2014	IN	"Griffy Woods"	NA	oak.hickory	2	sp	NA	225	cover	whole	16.01	9.79865	15	10.55	11.2317	15	Figure4	39.1962	-86.5008
Kraft.et..al..2004	2004	MI	Ottowa.NF	MOGC	maple.hemlock	5	sp	12.5	100	cover	whole	75.92	32.94	2	59.92	15.21	3	figure3
Kraft.et..al..2004	2004	MI	Ottowa.NF	MOGC	maple.hemlock	5	su	12.5	100	cover	whole	69.9	32.34	2	67.78	20.7	3	figure3
Kraft.et..al..2004	2004	MI	Ottowa.NF	EA	maple.hemlock	5	sp	12.5	100	cover	whole	43.51	13.44	2	62.13	4.17	3	figure3
Kraft.et..al..2004	2004	MI	Ottowa.NF	EA	maple.hemlock	5	su	12.5	100	cover	whole	50.39	22.22	2	63.81	17.94	3	figure3
Kraft.et..al..2004	2004	MI	Ottowa.NF	UEA	maple.hemlock	5	sp	12.5	100	cover	whole	43.05	29.87	2	43.31	11.23	3	figure3
Kraft.et..al..2004	2004	MI	Ottowa.NF	UEA	maple.hemlock	5	su	12.5	100	cover	whole	47.4	32.14	2	81.29	13.91	3	figure3
Kraft.et..al..2004	2004	MI	Ottowa.NF	OG	maple.hemlock	5	sp	12.5	100	cover	whole	42.17	4.7	2	16.65	7.2	3	figure3
Kraft.et..al..2004	2004	MI	Ottowa.NF	OG	maple.hemlock	5	su	12.5	100	cover	whole	72.16	7.17	2	21.98	9.12	3	figure3
Kraft.et..al..2004	2004	MI	Ottowa.NF	SG	maple.hemlock	5	sp	12.5	100	cover	whole	29.38	13.7	2	22.35	7.07	3	figure3
Kraft.et..al..2004	2004	MI	Ottowa.NF	SG	maple.hemlock	5	su	12.5	100	cover	whole	23.5	9.81	2	20.81	3.15	3	figure3
